# Supplementary material for: Differentiating Pigs from Wild Boars Based on NR6A1 and MC1R Gene Polymorphisms
Source: Animals (Basel). 2021 Jul 17;11(7):2123. doi: 10.3390/ani11072123 (PMC8300376; doi:10.3390/ani11072123)
Supplement: Supplementary file 1 [file animals-11-02123-s001.zip]

Archive with 5 entries (5 files):
- Supplementary Figure S1.pdf
- Supplementary Figure S2.pdf
- Supplementary Figure S3.jpg
- SupplementaryMaterial1.txt
- Suppl_Table S1.pdf
