# Supplementary material for: Differentiating Pigs from Wild Boars Based on NR6A1 and MC1R Gene Polymorphisms
Source: Animals (Basel). 2021 Jul 17;11(7):2123. doi: 10.3390/ani11072123 (PMC8300376; doi:10.3390/ani11072123)
Supplement: Supplementary file 1 [file animals-11-02123-s001.zip › SupplementaryMaterial1.txt]

#NEXUS
[File generated by DnaSP Ver. 6.12.03;     kwi 16, 2021]
[Haplotype Data from Data File: 2 alignemnt.fas]
[Number of sequences: 188    Number of sequences used: 188]
[Number of Sites in the complete Data File: 575]
[Selected Region:  1-575]
[Sites with alignment gaps:  not considered]
[Invariable sites:  removed]

BEGIN TAXA;
DIMENSIONS NTAX=4;
TAXLABELS
Hap_1
Hap_2
Hap_3
Hap_4;
END;

[Hap#  Freq. Sequences]
[Hap_1:  33    1-2 55 71 85-101 103-114]
[Hap_2:  44    3-4 13-25 27-45 47-54 81-82]
[Hap_3:  98    5-10 26 46 56-63 65-70 72-80 83-84 102 115-139 141 143 145-147 149 151-153 155 157 159 161 163-188]
[Hap_4:  13    11-12 64 140 142 144 148 150 154 156 158 160 162]


[Hap#  Freq. Sequences]
[Hap_1:  33    EU443691.1-1 EU443691.1-2 Zlotnicka12-1 Zlotnicka5-1 Duroc15-1 Duroc15-2 Duroc14-1 Duroc14-2 Duroc13-1 Duroc13-2 Duroc12-1 Duroc12-2 Duroc11-1 Duroc11-2 Duroc10-1 Duroc10-2 Duroc9-1 Duroc9-2 Duroc8-1 Duroc8-2 Duroc7-1 Duroc6-1 Duroc6-2 Duroc5-1 Duroc5-2 Duroc4-1 Duroc4-2 Duroc3-1 Duroc3-2 Duroc2-1 Duroc2-2 Duroc1-1 Duroc1-2]
[Hap_2:  44    E+-1 E+-2 23-1 23-2 24-1 24-2 22-1 22-2 21-1 21-2 19-1 19-2 18-1 18-2 17-1 16-1 16-2 15-1 15-2 14-1 14-2 13-1 13-2 12-1 12-2 10-1 10-2 9-1 9-2 8-1 8-2 7-1 7-2 6-1 4-1 4-2 3-1 3-2 2-1 2-2 1-1 1-2 Duroc21-1 Duroc21-2]
[Hap_3:  98    ED1_AF082489.1-1 ED1_AF082489.1-2 EP2_EU443722.1-1 EP2_EU443722.1-2 ED2_EU443685.1-1 ED2_EU443685.1-2 17-2 6-2 Zlotnicka12-2 Zlotnicka13-1 Zlotnicka13-2 Zlotnicka11-1 Zlotnicka11-2 Zlotnicka10-1 Zlotnicka10-2 Zlotnicka9-1 Zlotnicka8-1 Zlotnicka8-2 Zlotnicka7-1 Zlotnicka7-2 Zlotnicka6-1 Zlotnicka6-2 Zlotnicka5-2 Zlotnicka4-1 Zlotnicka4-2 Zlotnicka3-1 Zlotnicka3-2 Zlotnicka2-1 Zlotnicka2-2 Zlotnicka1-1 Zlotnicka1-2 Duroc16-1 Duroc16-2 Duroc7-2 Pulawska10-1 Pulawska10-2 Pulawska9-1 Pulawska9-2 Pulawska8-1 Pulawska8-2 Pulawska7-1 Pulawska7-2 Pulawska6-1 Pulawska6-2 Pulawska5-1 Pulawska5-2 Pulawska4-1 Pulawska4-2 Pulawska3-1 Pulawska3-2 Pulawska2-1 Pulawska2-2 Pulawska1-1 Pulawska1-2 PBZ14-1 PBZ14-2 PBZ13-1 PBZ13-2 PBZ12-1 PBZ11-1 PBZ10-1 PBZ9-1 PBZ9-2 PBZ8-1 PBZ7-1 PBZ6-1 PBZ6-2 PBZ5-1 PBZ4-1 PBZ3-1 PBZ2-1 PBZ1-1 WBP13-1 WBP13-2 WBP12-1 WBP12-2 WBP11-1 WBP11-2 WBP10-1 WBP10-2 WBP9-1 WBP9-2 WBP8-1 WBP8-2 WBP7-1 WBP7-2 WBP6-1 WBP6-2 WBP5-1 WBP5-2 WBP4-1 WBP4-2 WBP3-1 WBP3-2 WBP2-1 WBP2-2 WBP1-1 WBP1-2]
[Hap_4:  13    EP3_EU443726.1-1 EP3_EU443726.1-2 Zlotnicka9-2 PBZ12-2 PBZ11-2 PBZ10-2 PBZ8-2 PBZ7-2 PBZ5-2 PBZ4-2 PBZ3-2 PBZ2-2 PBZ1-2]

PBZ - Polish landrace
WBP - Polish Large White

BEGIN CHARACTERS;
DIMENSIONS NCHAR=4;
FORMAT DATATYPE=DNA  MISSING=? GAP=- MATCHCHAR=.;
CHARLABELS
	[1]	nt_193	[2]	nt_314	[3]	nt_319	[4]	nt_550
;

MATRIX
[          ]
[          ]
Hap_1  GTCA
Hap_2  .C.G
Hap_3  AC.G
Hap_4  ACTG
;
END;


BEGIN DnaSP;
   Genome= Diploid;
   ChromosomalLocation= Autosome;
   VariationType= Haplotypes;
   DnaSPversion= Ver. 6.12.03;
END;
